# Supplementary material for: SLDMS: A Tool for Calculating the Overlapping Regions of Sequences
Source: Front Plant Sci. 2022 Jan 3;12:813036. doi: 10.3389/fpls.2021.813036 (PMC8761809; doi:10.3389/fpls.2021.813036)
Supplement: Supplementary file 1 [file Data_Sheet_1.zip]

Archive with 6 entries (6 files):
- Supplementary table T1.xlsx
- Supplementary table T2.xlsx
- Supplementary table T3.xlsx
- Supplementary table T4.xlsx
- Supplementary table T5.xlsx
- Supplementary_Material_Figure+Table captions.docx
