# Supplementary material for: SLDMS: A Tool for Calculating the Overlapping Regions of Sequences
Source: Front Plant Sci. 2022 Jan 3;12:813036. doi: 10.3389/fpls.2021.813036 (PMC8761809; doi:10.3389/fpls.2021.813036)
Supplement: Supplementary file 1 [file Data_Sheet_1.zip › Supplementary table T1.xlsx]

## Sheet: Sheet1
DatasetName	Size(MB)	Description
simulateddata_corr_5000r_5000l	50	The simulated sequencing data generated by simulated sequencing of simulated genetic data contains 5000 reads in the data, whose average length is 5000.The accuracy of the data is 100 percent.
simulateddata_corr_5000r_10000l	100	The simulated sequencing data generated by simulated sequencing of simulated genetic data contains 5000 reads in the data, whose average length is 10000.The accuracy of the data is 100 percent.
simulateddata_corr_5000r_15000l	150	The simulated sequencing data generated by simulated sequencing of simulated genetic data contains 5000 reads in the data, whose average length is 15000.The accuracy of the data is 100 percent.
simulateddata_corr_5000r_20000l	199	The simulated sequencing data generated by simulated sequencing of simulated genetic data contains 5000 reads in the data, whose average length is 20000.The accuracy of the data is 100 percent.
simulateddata_corr_10000r_5000l	100	The simulated sequencing data generated by simulated sequencing of simulated genetic data contains 10000 reads in the data, whose average length is 5000.The accuracy of the data is 100 percent.
simulateddata_corr_10000r_10000l	200	The simulated sequencing data generated by simulated sequencing of simulated genetic data contains 10000 reads in the data, whose average length is 10000.The accuracy of the data is 100 percent.
simulateddata_corr_10000r_15000l	300	The simulated sequencing data generated by simulated sequencing of simulated genetic data contains 10000 reads in the data, whose average length is 15000.The accuracy of the data is 100 percent.
simulateddata_corr_10000r_20000l	402	The simulated sequencing data generated by simulated sequencing of simulated genetic data contains 10000 reads in the data, whose average length is 20000.The accuracy of the data is 100 percent.
simulateddata_corr_15000r_5000l	150	The simulated sequencing data generated by simulated sequencing of simulated genetic data contains 15000 reads in the data, whose average length is 5000.The accuracy of the data is 100 percent.
simulateddata_corr_15000r_10000l	301	The simulated sequencing data generated by simulated sequencing of simulated genetic data contains 15000 reads in the data, whose average length is 10000.The accuracy of the data is 100 percent.
simulateddata_corr_15000r_15000l	449	The simulated sequencing data generated by simulated sequencing of simulated genetic data contains 15000 reads in the data, whose average length is 15000.The accuracy of the data is 100 percent.
simulateddata_corr_15000r_20000l	598	The simulated sequencing data generated by simulated sequencing of simulated genetic data contains 15000 reads in the data, whose average length is 20000.The accuracy of the data is 100 percent.
simulateddata_corr_20000r_5000l	200	The simulated sequencing data generated by simulated sequencing of simulated genetic data contains 20000 reads in the data, whose average length is 5000.The accuracy of the data is 100 percent.
simulateddata_corr_20000r_10000l	399	The simulated sequencing data generated by simulated sequencing of simulated genetic data contains 20000 reads in the data, whose average length is 10000.The accuracy of the data is 100 percent.
simulateddata_corr_20000r_15000l	600	The simulated sequencing data generated by simulated sequencing of simulated genetic data contains 20000 reads in the data, whose average length is 15000.The accuracy of the data is 100 percent.
simulateddata_corr_20000r_20000l	799	The simulated sequencing data generated by simulated sequencing of simulated genetic data contains 20000 reads in the data, whose average length is 20000.The accuracy of the data is 100 percent.
