# Supplementary material for: SLDMS: A Tool for Calculating the Overlapping Regions of Sequences
Source: Front Plant Sci. 2022 Jan 3;12:813036. doi: 10.3389/fpls.2021.813036 (PMC8761809; doi:10.3389/fpls.2021.813036)
Supplement: Supplementary file 1 [file Data_Sheet_1.zip › Supplementary table T2.xlsx]

## Sheet: Sheet1
DatasetName	Size(MB)	Description
simulateddata_raw_5000r_5000l	50	The simulated sequencing data generated by simulated sequencing of simulated genetic data contains 5000 reads in the data, whose average length is 5000.Both ends of each read have a portion of the data with eighty percent accuracy and the rest with absolute accuracy.
simulateddata_raw_5000r_10000l	100	The simulated sequencing data generated by simulated sequencing of simulated genetic data contains 5000 reads in the data, whose average length is 10000.Both ends of each read have a portion of the data with eighty percent accuracy and the rest with absolute accuracy.
simulateddata_raw_5000r_15000l	150	The simulated sequencing data generated by simulated sequencing of simulated genetic data contains 5000 reads in the data, whose average length is 15000.Both ends of each read have a portion of the data with eighty percent accuracy and the rest with absolute accuracy.
simulateddata_raw_5000r_20000l	201	The simulated sequencing data generated by simulated sequencing of simulated genetic data contains 5000 reads in the data, whose average length is 20000.Both ends of each read have a portion of the data with eighty percent accuracy and the rest with absolute accuracy.
simulateddata_raw_10000r_5000l	101	The simulated sequencing data generated by simulated sequencing of simulated genetic data contains 10000 reads in the data, whose average length is 5000.Both ends of each read have a portion of the data with eighty percent accuracy and the rest with absolute accuracy.
simulateddata_raw_10000r_10000l	199	The simulated sequencing data generated by simulated sequencing of simulated genetic data contains 10000 reads in the data, whose average length is 10000.Both ends of each read have a portion of the data with eighty percent accuracy and the rest with absolute accuracy.
simulateddata_raw_10000r_15000l	301	The simulated sequencing data generated by simulated sequencing of simulated genetic data contains 10000 reads in the data, whose average length is 15000.Both ends of each read have a portion of the data with eighty percent accuracy and the rest with absolute accuracy.
simulateddata_raw_10000r_20000l	401	The simulated sequencing data generated by simulated sequencing of simulated genetic data contains 10000 reads in the data, whose average length is 20000.Both ends of each read have a portion of the data with eighty percent accuracy and the rest with absolute accuracy.
simulateddata_raw_15000r_5000l	150	The simulated sequencing data generated by simulated sequencing of simulated genetic data contains 15000 reads in the data, whose average length is 5000.Both ends of each read have a portion of the data with eighty percent accuracy and the rest with absolute accuracy.
simulateddata_raw_15000r_10000l	300	The simulated sequencing data generated by simulated sequencing of simulated genetic data contains 15000 reads in the data, whose average length is 10000.Both ends of each read have a portion of the data with eighty percent accuracy and the rest with absolute accuracy.
simulateddata_raw_15000r_15000l	450	The simulated sequencing data generated by simulated sequencing of simulated genetic data contains 15000 reads in the data, whose average length is 15000.Both ends of each read have a portion of the data with eighty percent accuracy and the rest with absolute accuracy.
simulateddata_raw_15000r_20000l	600	The simulated sequencing data generated by simulated sequencing of simulated genetic data contains 15000 reads in the data, whose average length is 20000.Both ends of each read have a portion of the data with eighty percent accuracy and the rest with absolute accuracy.
simulateddata_raw_20000r_5000l	201	The simulated sequencing data generated by simulated sequencing of simulated genetic data contains 20000 reads in the data, whose average length is 5000.Both ends of each read have a portion of the data with eighty percent accuracy and the rest with absolute accuracy.
simulateddata_raw_20000r_10000l	400	The simulated sequencing data generated by simulated sequencing of simulated genetic data contains 20000 reads in the data, whose average length is 10000.Both ends of each read have a portion of the data with eighty percent accuracy and the rest with absolute accuracy.
simulateddata_raw_20000r_15000l	601	The simulated sequencing data generated by simulated sequencing of simulated genetic data contains 20000 reads in the data, whose average length is 15000.Both ends of each read have a portion of the data with eighty percent accuracy and the rest with absolute accuracy.
simulateddata_raw_20000r_20000l	802	The simulated sequencing data generated by simulated sequencing of simulated genetic data contains 20000 reads in the data, whose average length is 20000.Both ends of each read have a portion of the data with eighty percent accuracy and the rest with absolute accuracy.
