# Supplementary material for: SLDMS: A Tool for Calculating the Overlapping Regions of Sequences
Source: Front Plant Sci. 2022 Jan 3;12:813036. doi: 10.3389/fpls.2021.813036 (PMC8761809; doi:10.3389/fpls.2021.813036)
Supplement: Supplementary file 1 [file Data_Sheet_1.zip › Supplementary table T3.xlsx]

## Sheet: Sheet1
datasetname\Time(s)	sldms	Canu	Flye
Z. mays	103	215	906
E_coli_K12	343	1288	784
F.×ananassa_part1	197	214	731
F.×ananassa_part2	419	534	1993
M. musculus_part1	289	283	641
M. musculus_part2	554	637	1334
