# Supplementary material for: SLDMS: A Tool for Calculating the Overlapping Regions of Sequences
Source: Front Plant Sci. 2022 Jan 3;12:813036. doi: 10.3389/fpls.2021.813036 (PMC8761809; doi:10.3389/fpls.2021.813036)
Supplement: Supplementary file 1 [file Data_Sheet_1.zip › Supplementary table T4.xlsx]

## Sheet: Sheet1
datasetname\Time(s)	sldms	Canu	Flye
corr-5000r-5000l	6	10	11
corr-5000r-10000l	13	18	29
corr-5000r-15000l	22	28	54
corr-5000r-20000l	30	40	86
corr-10000r-5000l	13	18	18
corr-10000r-10000l	30	40	57
corr-10000r-15000l	47	66	112
corr-10000r-20000l	67	103	184
corr-15000r-5000l	21	27	27
corr-15000r-10000l	47	65	84
corr-15000r-15000l	73	124	177
corr-15000r-20000l	100	147	282
corr-20000r-5000l	31	39	36
corr-20000r-10000l	65	97	115
corr-20000r-15000l	100	145	235
corr-20000r-20000l	135	152	392
