# Supplementary material for: SLDMS: A Tool for Calculating the Overlapping Regions of Sequences
Source: Front Plant Sci. 2022 Jan 3;12:813036. doi: 10.3389/fpls.2021.813036 (PMC8761809; doi:10.3389/fpls.2021.813036)
Supplement: Supplementary file 1 [file Data_Sheet_1.zip › Supplementary table T5.xlsx]

## Sheet: Sheet1
datasetname\Time(s)	sldms	Canu	Flye
raw-5000r-5000l	6	142	79
raw-5000r-10000l	14	343	121
raw-5000r-15000l	22	651	191
raw-5000r-20000l	31	1153	290
raw-10000r-5000l	14	315	104
raw-10000r-10000l	31	803	218
raw-10000r-15000l	50	1888	432
raw-10000r-20000l	68	2664	707
raw-15000r-5000l	22	474	132
raw-15000r-10000l	48	1325	343
raw-15000r-15000l	77	2248	731
raw-15000r-20000l	103	3849	1329
raw-20000r-5000l	31	673	170
raw-20000r-10000l	67	1451	494
raw-20000r-15000l	104	2703	1131
raw-20000r-20000l	141	4320	2126
